# Supplementary material for: Design of Dipeptite-Based Organogelators as Separators of Cationic Dye Cyristal Violet from Water
Source: Gels. 2026 Apr 17;12(4):337. doi: 10.3390/gels12040337 (PMC13116262; doi:10.3390/gels12040337)
Supplement: Supplementary file 1 [file gels-12-00337-s001.zip]

Archive with 1 entries (1 files):
- gels-4244799-supplementary.pdf
